# Supplementary material for: Variation in albumin glycation rates in birds suggests resistance to relative hyperglycaemia rather than conformity to the pace of life syndrome hypothesis
Source: eLife. 2025 May 19;13:RP103205. doi: 10.7554/eLife.103205 (PMC12088674; doi:10.7554/eLife.103205)
Supplement: Supplementary file 6. [file elife-103205-supp6.r]

#Comparative study glycation#
library(ape)
library(geiger)
library(nlme)
library(phytools)
library(xlsx)
library(MCMCglmm)
library(dispRity)
library(ggplot2)
library(multcomp)
library(emmeans)
library(dplyr)
library(rempsyc)
library(arm)
library(broom.mixed)
library(rptR)
library(flextable)
library(car)
library(coda)
library(bayesplot)
library(posterior)
library(agricolae)

#Open the tree file obtained from Birdtree.org as specified in the manuscript. Directories to be specified by user.

setwd("")
telTree <- read.nexus("output.nex")
telTree
str.multiPhylo(telTree)
names(telTree)
plot(telTree,cex=0.5)

##Get consensus tree
consensus<-consensus.edges(telTree, consensus.tree=consensus(telTree,p=0.5)) 
#Root on Palaeognatha
plot(consensus, cex = 0.4)+tiplabels(cex=0.5)
Bird.phylo<-root(consensus,87:88,r=TRUE)
plotTree(Bird.phylo,fsize=0.6)
#Get ultrametric rooted tree.
consensus_ultra=chronos(Bird.phylo, lambda=0)  # Lambda is the rate-smoothing parameter.  Generally, we want lambda to be small, so there is very little smoothing  See here (citation at bottom): http://www.justinbagley.org/1226/update-new-functions-for-generating-starting-trees-for-beast-or-starbeast-in-r
is.ultrametric(consensus_ultra) 
#Make the tree dichotomous (so each node splits into only two branches)   
tree.unmatched <- multi2di(consensus_ultra, random=TRUE) 
#Let's plot our new tree.
plotTree(tree.unmatched,fsize=0.6)
write.tree(tree.unmatched,file="Tree.tre")
Bird.phylo <- read.tree("Tree.tre")
Bird.phylo$node.label <- NULL
Bird.phylo<- remove.zero.brlen(Bird.phylo)
write.tree(Bird.phylo,file="All_Glu.tre")#The names are examples, and you would have to repeat it for each tree.

#Open the data files. Note that their name depends on you#

setwd("")
AllGlu <- read.tree("All_Glu.tre")
AllLH <- read.tree("AllLH.tre")
IndGlu <- read.tree("IndGlu.tre")
IndLH <- read.tree("IndLH.tre")
Age_sexTree <- read.tree("Age_sexTree.tre")
Lysine <- read.tree("Lysine.tre")

setwd("")

Bird.carac<-read.xlsx("ESM5 - Data.xlsx", sheetName="Data")#No need to do it, as residuals are already included in the dataset (ESM5), but in case you want to replicate this step from scratch.

Model_ML<-gls(data=Bird.carac, logML~logBM, na.action = na.omit, correlation = corBrownian(phy=AllGlu, form = ~animal), method = "ML")
Model_DT<-gls(data=Bird.carac, logDT~logBM, na.action = na.omit, correlation = corBrownian(phy=AllGlu, form = ~animal), method = "ML")
Model_CM<-gls(data=Bird.carac, logCM~logBM, na.action = na.omit, correlation = corBrownian(phy=AllGlu, form = ~animal), method = "ML")
ML<-residuals(Model_ML)
CM<-residuals(Model_CM)
DT<-residuals(Model_DT)
write.xlsx(ML, "ResML.xlsx")
write.xlsx(CM, "ResCM.xlsx")
write.xlsx(DT, "ResDT.xlsx")
#Now you would have to copy the residuals and paste them in your main Excel dataset, taking into account the missing values from each life-history trait to alineate them for each individual correctly.

#Create the dataframes from Excel sheets without NAs
Bird.caracGlu <-read.xlsx("ESM5 - Data.xlsx", sheetName="Data")#Create sheets with adequately removed NAs from "Data" and "Individual data" sheets before each step
Bird.caracLH <-read.xlsx("ESM5 - Data.xlsx", sheetName="Data")
Bird.caracIndGlu<-read.xlsx("ESM5 - Data.xlsx", sheetName="Individual data")
Bird.caracIndLH<-read.xlsx("ESM5 - Data.xlsx", sheetName="Individual data")
Bird.caracIndGluNo0<-read.xlsx("ESM5 - Data.xlsx", sheetName="Individual data")
Bird.caracIndLHNo0<-read.xlsx("ESM5 - Data.xlsx", sheetName="Individual data")
Lysines<-read.xlsx("ESM5 - Data", sheetName="Data")

#----MCMCglmm models----#

#Priors main models
priorAllGlu <- list(R=list(V=var(Bird.caracGlu$logGlucose), nu=1),
                    G=list(G1=list(V=var(Bird.caracGlu$logGlucose), nu=1), G2=list(V=var(Bird.caracGlu$logGlucose), nu=1)))
priorAllGluLH <- list(R=list(V=var(Bird.caracLH$logGlucose), nu=1),
                      G=list(G1=list(V=var(Bird.caracLH$logGlucose), nu=1), G2=list(V=var(Bird.caracLH$logGlucose), nu=1)))
priorAllGly <- list(R=list(V=var(Bird.caracGlu$logGlycation), nu=1),
                    G=list(G1=list(V=var(Bird.caracGlu$logGlycation), nu=1), G2=list(V=var(Bird.caracGlu$logGlycation), nu=1)))
priorAllGlyLH <- list(R=list(V=var(Bird.caracLH$logGlycation), nu=1),
                      G=list(G1=list(V=var(Bird.caracLH$logGlycation), nu=1), G2=list(V=var(Bird.caracLH$logGlycation), nu=1)))
priorAllGlyLH_NoGlu <- list(R=list(V=var(Bird.caracLH$logGlycation), nu=1),
                            G=list(G1=list(V=var(Bird.caracLH$logGlycation), nu=1)))
priorIndGlu <- list(R=list(V=var(Bird.caracIndGlu$logGlucose), nu=1),
                    G=list(G1=list(V=var(Bird.caracIndGlu$logGlucose), nu=1), G2=list(V=var(Bird.caracIndGlu$logGlucose), nu=1)))
priorIndGluLH <- list(R=list(V=var(Bird.caracIndLH$logGlucose), nu=1),
                      G=list(G1=list(V=var(Bird.caracIndLH$logGlucose), nu=1), G2=list(V=var(Bird.caracIndLH$logGlucose), nu=1)))
priorIndGlyNo_0 <- list(R=list(V=var(Bird.caracIndGluNo0$logGlycation), nu=1),
                        G=list(G1=list(V=var(Bird.caracIndGluNo0$logGlycation), nu=1), G2=list(V=var(Bird.caracIndGluNo0$logGlycation), nu=1)))
priorIndGlyLHNo_0 <- list(R=list(V=var(Bird.caracIndLHNo0$logGlycation), nu=1),
                          G=list(G1=list(V=var(Bird.caracIndLHNo0$logGlycation), nu=1), G2=list(V=var(Bird.caracIndLHNo0$logGlycation), nu=1)))
#Order the datasets
Bird.caracGlu$Diet<-factor(Bird.caracGlu$Diet, c("Omnivore","Terrestrial_carnivore","Aquatic_predator","Herbivore","Frugivore_granivore"))
Bird.caracLH$Diet<-factor(Bird.caracLH$Diet, c("Omnivore","Terrestrial_carnivore","Aquatic_predator","Herbivore","Frugivore_granivore"))
Bird.caracIndGlu$Diet<-factor(Bird.caracIndGlu$Diet, c("Omnivore","Terrestrial_carnivore","Aquatic_predator","Herbivore","Frugivore_granivore"))
Bird.caracIndLH$Diet<-factor(Bird.caracIndLH$Diet, c("Omnivore","Terrestrial_carnivore","Aquatic_predator","Herbivore","Frugivore_granivore"))
Bird.caracIndGluNo0$Diet<-factor(Bird.caracIndGluNo0$Diet, c("Omnivore","Terrestrial_carnivore","Aquatic_predator","Herbivore","Frugivore_granivore"))
Bird.caracIndLHNo0$Diet<-factor(Bird.caracIndLHNo0$Diet, c("Omnivore","Terrestrial_carnivore","Aquatic_predator","Herbivore","Frugivore_granivore"))

Bird.caracGlu$Procedence<-factor(Bird.caracGlu$Procedence, c("Wild", "Captive"))
Bird.caracLH$Procedence<-factor(Bird.caracLH$Procedence, c("Wild", "Captive"))
Bird.caracIndGlu$Procedence<-factor(Bird.caracIndGlu$Procedence, c("Wild", "Captive"))
Bird.caracIndLH$Procedence<-factor(Bird.caracIndLH$Procedence, c("Wild", "Captive"))
Bird.caracIndGluNo0$Procedence<-factor(Bird.caracIndGluNo0$Procedence, c("Wild", "Captive"))
Bird.caracIndLHNo0$Procedence<-factor(Bird.caracIndLHNo0$Procedence, c("Wild", "Captive"))

##Main models##

ModelAllGlu <- MCMCglmm(logGlucose ~ Diet+Centered_logBM+Procedence,
                        random=~animal+Method_Glu,
                        mev=Bird.caracGlu$mev_Glu,
                        data = Bird.caracGlu,
                        family="gaussian",
                        pedigree=AllGlu,
                        verbose=T,
                        prior=priorAllGlu,
                        nitt=6000000,
                        thin = 100, burnin = 10000, pr = TRUE, 
                        pl = TRUE, DIC = TRUE)
ModelAllGluLH <- MCMCglmm(logGlucose ~ Diet+Centered_logBM+poly(ML, 2, raw=TRUE)+CM+DT+Procedence,
                          random=~animal+Method_Glu,
                          mev=Bird.caracLH$mev_Glu,
                          data = Bird.caracLH,
                          family="gaussian",
                          pedigree=AllLH,
                          verbose=T,
                          prior=priorAllGluLH,
                          nitt=6000000,
                          thin = 100, burnin = 10000, pr = TRUE, 
                          pl = TRUE, DIC = TRUE)
ModelAllGly <- MCMCglmm(logGlycation ~ Diet+Centered_logBM+Centered_logGlucose,
                        random=~animal+Method_Glu,
                        mev=Bird.caracGlu$mev,
                        data = Bird.caracGlu,
                        family="gaussian",
                        pedigree=AllGlu,
                        verbose=T,
                        prior=priorAllGly,
                        nitt=6000000,
                        thin = 100, burnin = 10000, pr = TRUE, 
                        pl = TRUE, DIC = TRUE)
ModelAllGlyLH <- MCMCglmm(logGlycation ~ Diet+Centered_logBM+Centered_logGlucose+ML+CM+DT,
                          random=~animal+Method_Glu,
                          mev=Bird.caracLH$mev,
                          data = Bird.caracLH,
                          family="gaussian",
                          pedigree=AllLH,
                          verbose=T,
                          prior=priorAllGlyLH,
                          nitt=6000000,
                          thin = 100, burnin = 10000, pr = TRUE, 
                          pl = TRUE, DIC = TRUE)
ModelAllGlyLH_NoGlu <- MCMCglmm(logGlycation ~ Diet+Centered_logBM+ML+CM+DT,
                                random=~animal,
                                mev=Bird.caracLH$mev,
                                data = Bird.caracLH,
                                family="gaussian",
                                pedigree=AllLH,
                                verbose=T,
                                prior=priorAllGlyLH_NoGlu,
                                nitt=6000000,
                                thin = 100, burnin = 10000, pr = TRUE, 
                                pl = TRUE, DIC = TRUE)
ModelIndGlu <- MCMCglmm(logGlucose ~ Diet+Centered_logBM+Procedence,
                        random = ~animal+species,
                        mev=Bird.caracIndGlu$mev_Glu,
                        data = Bird.caracIndGlu,
                        family="gaussian",
                        pedigree=IndGlu,
                        verbose=T,
                        prior=priorIndGlu,
                        nitt=6000000,
                        thin = 100, burnin = 10000, pr = TRUE, 
                        pl = TRUE, DIC = TRUE)
ModelIndGluLH <- MCMCglmm(logGlucose ~ Diet+Centered_logBM+poly(ML,2, raw=TRUE)+CM+DT+Procedence,
                          random = ~animal+species,
                          mev=Bird.caracIndLH$mev_Glu,
                          data = Bird.caracIndLH,
                          family="gaussian",
                          pedigree=IndLH,
                          verbose=T,
                          prior=priorIndGluLH,
                          nitt=6000000,
                          thin = 100, burnin = 10000, pr = TRUE, 
                          pl = TRUE, DIC = TRUE)
ModelIndGlyNo0 <- MCMCglmm(logGlycation ~ Diet+Centered_logBM+Centered_logGlucose,
                           random = ~animal+species,
                           mev=Bird.caracIndGluNo0$mev,
                           data = Bird.caracIndGluNo0,
                           family="gaussian",
                           pedigree=IndGlu,
                           verbose=T,
                           prior=priorIndGlyNo_0,
                           nitt=6000000,
                           thin = 100, burnin = 10000, pr = TRUE, 
                           pl = TRUE, DIC = TRUE)
ModelIndGlyLHNo0 <- MCMCglmm(logGlycation ~ Diet+Centered_logBM+Centered_logGlucose+ML+CM+DT,
                             random = ~animal+species,
                             mev=Bird.caracIndLHNo0$mev,
                             data = Bird.caracIndLHNo0,
                             family="gaussian",
                             pedigree=IndLH,
                             verbose=T,
                             prior=priorIndGlyLHNo_0,
                             nitt=6000000,
                             thin = 100, burnin = 10000, pr = TRUE, 
                             pl = TRUE, DIC = TRUE)
ModelIndGlyLHNo0_NoGlu <- MCMCglmm(logGlycation ~ Diet+Centered_logBM+ML+CM+DT,
                                   random = ~animal+species,
                                   mev=Bird.caracIndLHNo0$mev,
                                   data = Bird.caracIndLHNo0,
                                   family="gaussian",
                                   pedigree=IndLH,
                                   verbose=T,
                                   prior=priorIndGlyLHNo_0,
                                   nitt=6000000,
                                   thin = 100, burnin = 10000, pr = TRUE, 
                                   pl = TRUE, DIC = TRUE)
#Model lysine
priorLysine <- list(R=list(V=var(Lysines$Glycation), nu=1),
                    G=list(G1=list(V=var(Lysines$Glycation), nu=1)))

Model_Lysine <- MCMCglmm(Glycation ~ Lysines,
                         random = ~animal,
                         data = Lysines,
                         family="gaussian",
                         pedigree=Lysine,
                         verbose=T,
                         prior=priorLysine,
                         nitt=6000000,
                         thin = 50, burnin = 10000, pr = TRUE, 
                         pl = TRUE, DIC = TRUE)

#Models Age_sex#
Age_sex<-read.xlsx("ESM5 - Data.xlsx", sheetName = "Age+Sex")#Create sheet without NAs first
Age_sex$Diet<-factor(Age_sex$Diet, c("Terrestrial carnivore", "Aquatic predator", "Herbivore terrestrial", "Herbivore aquatic", "Granivore", "Nectarivore & frugivore", "Omnivore"))
Age_sexNo0<-read.xlsx("ESM5 - Data.xlsx", sheetName = "Age+Sex")
Age_sexNo0$Diet<-factor(Age_sexNo0$Diet, c("Terrestrial carnivore", "Aquatic predator", "Herbivore terrestrial", "Herbivore aquatic", "Granivore", "Nectarivore & frugivore", "Omnivore"))

priorA_SGlu <- list(R=list(V=var(Age_sex$logGlucose), nu=1),
                    G=list(G1=list(V=var(Age_sex$logGlucose), nu=1), G2=list(V=var(Age_sex$logGlucose), nu=1)))
priorA_SGlyNo0 <- list(R=list(V=var(Age_sexNo0$logGlycation), nu=1),
                       G=list(G1=list(V=var(Age_sexNo0$logGlycation), nu=1), G2=list(V=var(Age_sex$logGlycation), nu=1)))

ModelA_SGlu <- MCMCglmm(logGlucose ~ Centered_logBM+poly(logit(Age_relative, FALSE), 2, raw = TRUE)+Sex,
                        random = ~animal+species,
                        mev=Age_sex$mev_Glu,
                        data = Age_sex,
                        family="gaussian",
                        pedigree=Age_sexTree,
                        verbose=T,
                        prior=priorA_SGlu,
                        nitt=6000000,
                        thin = 100, burnin = 10000, pr = TRUE, 
                        pl = TRUE, DIC = TRUE)
ModelA_SGlyNo0 <- MCMCglmm(logGlycation ~ Centered_logBM+Centered_logGlucose+poly(logit(Age_relative, FALSE), 2, raw=TRUE)+Sex,
                           random = ~animal+species,
                           mev=Age_sexNo0$mev,
                           data = Age_sexNo0,
                           family="gaussian",
                           pedigree=Age_sexTree,
                           verbose=T,
                           prior=priorA_SGlyNo0,
                           nitt=6000000,
                           thin = 100, burnin = 10000, pr = TRUE, 
                           pl = TRUE, DIC = TRUE)

#Results

summary(ModelAllGlu)
summary(ModelAllGluLH)
summary(ModelAllGly)
summary(ModelAllGlyLH)
summary(ModelAllGlyLH_NoGlu)
summary(ModelIndGlu)
summary(ModelIndGluLH)
summary(ModelIndGlyNo0)
summary(ModelIndGlyLHNo0)
summary(ModelIndGlyLHNo0_NoGlu)

summary(Model_Lysine)
summary(ModelA_SGlu)
summary(ModelA_SGlyNo0)

#Check collinearities

vif(VIF_ModelAllGlu<-glm(ModelAllGlu$Fixed$formula, na.action=na.omit, data= Bird.caracGlu))
vif(VIF_ModelAllGluLH<-glm(ModelAllGluLH$Fixed$formula, na.action=na.omit, data= Bird.caracLH))
vif(VIF_ModelAllGly<-glm(ModelAllGly$Fixed$formula, na.action=na.omit, data= Bird.caracGlu))
vif(VIF_ModelAllGlyLH<-glm(ModelAllGlyLH$Fixed$formula, na.action=na.omit, data= Bird.caracLH))
vif(VIF_ModelAllGlyLH_NoGlu<-glm(ModelAllGlyLH_NoGlu$Fixed$formula, na.action=na.omit, data= Bird.caracLH))
vif(VIF_ModelIndGlu<-glm(ModelIndGlu$Fixed$formula, na.action=na.omit, data= Bird.caracIndGlu))
vif(VIF_ModelIndGluLH<-glm(ModelIndGluLH$Fixed$formula, na.action=na.omit, data= Bird.caracIndLH))
vif(VIF_ModelIndGly<-glm(ModelIndGly$Fixed$formula, na.action=na.omit, data= Bird.caracIndGlu))
vif(VIF_ModelIndGlyLH<-glm(ModelIndGlyLH$Fixed$formula, na.action=na.omit, data= Bird.caracIndLH))
vif(VIF_ModelIndGlyNo0<-glm(ModelIndGlyNo0$Fixed$formula, na.action=na.omit, data= Bird.caracIndGluNo0))
vif(VIF_ModelIndGlyLHNo0<-glm(ModelIndGlyLHNo0$Fixed$formula, na.action=na.omit, data= Bird.caracIndLHNo0))
vif(VIF_ModelIndGlyLHNo0_NoGlu<-glm(ModelIndGlyLHNo0_NoGlu$Fixed$formula, na.action=na.omit, data= Bird.caracIndLHNo0))
vif(VIF_ModelA_SGlu<-glm(ModelA_SGlu$Fixed$formula, na.action=na.omit, data= Age_sex))
vif(VIF_ModelA_SGlyNo0<-glm(ModelA_SGlyNo0$Fixed$formula, na.action=na.omit, data= Age_sexNo0))
vif(VIF_Model_orderAllGlu<-glm(Model_orderAllGlu$Fixed$formula, na.action=na.omit, data= Bird.caracGlu))
vif(VIF_Model_orderAllGly<-glm(Model_orderAllGly$Fixed$formula, na.action=na.omit, data= Bird.caracGlu))
vif(VIF_Model_orderIndGlu<-glm(Model_orderIndGlu$Fixed$formula, na.action=na.omit, data= Bird.caracIndGlu))
vif(VIF_Model_orderIndGly<-glm(Model_orderIndGly$Fixed$formula, na.action=na.omit, data= Bird.caracIndGly))

#Phylogenetic variance#

h2_AllGlu <- ModelAllGlu$VCV[,"animal"]/(ModelAllGlu$VCV[,"animal"]+ModelAllGlu$VCV[, "Method_Glu"]+ModelAllGlu$VCV[,"units"])
mean(h2_AllGlu)
HPDinterval(h2_AllGlu)

h2_AllGluLH <- ModelAllGluLH$VCV[,"animal"]/(ModelAllGluLH$VCV[,"animal"]+ModelAllGluLH$VCV[, "Method_Glu"]+ModelAllGluLH$VCV[,"units"])
mean(h2_AllGluLH)
HPDinterval(h2_AllGluLH)

h2_AllGly <- ModelAllGly$VCV[,"animal"]/(ModelAllGly$VCV[,"animal"]+ModelAllGly$VCV[, "Method_Glu"]+ModelAllGly$VCV[,"units"])
mean(h2_AllGly)
HPDinterval(h2_AllGly)

h2_AllGlyLH <- ModelAllGlyLH$VCV[,"animal"]/(ModelAllGlyLH$VCV[,"animal"]+ModelAllGlyLH$VCV[, "Method_Glu"]+ModelAllGlyLH$VCV[,"units"])
mean(h2_AllGlyLH)
HPDinterval(h2_AllGlyLH)

h2_AllGlyLH_NoGlu <- ModelAllGlyLH_NoGlu$VCV[,"animal"]/(ModelAllGlyLH_NoGlu$VCV[,"animal"]+ModelAllGlyLH_NoGlu$VCV[,"units"])
mean(h2_AllGlyLH_NoGlu)
HPDinterval(h2_AllGlyLH_NoGlu)

h2_IndGlu <- ModelIndGlu$VCV[,"animal"]/(ModelIndGlu$VCV[,"animal"]+ModelIndGlu$VCV[,"species"]+ModelIndGlu$VCV[,"units"])
mean(h2_IndGlu)
HPDinterval(h2_IndGlu)

h2_IndGluLH <- ModelIndGluLH$VCV[,"animal"]/(ModelIndGluLH$VCV[,"animal"]+ModelIndGluLH$VCV[,"species"]+ModelIndGluLH$VCV[,"units"])
mean(h2_IndGluLH)
HPDinterval(h2_IndGluLH)


h2_IndGlyNo0 <- ModelIndGlyNo0$VCV[,"animal"]/(ModelIndGlyNo0$VCV[,"animal"]+ModelIndGlyNo0$VCV[,"species"]+ModelIndGlyNo0$VCV[,"units"])
mean(h2_IndGlyNo0)
HPDinterval(h2_IndGlyNo0)

h2_IndGlyLHNo0 <- ModelIndGlyLHNo0$VCV[,"animal"]/(ModelIndGlyLHNo0$VCV[,"animal"]+ModelIndGlyLHNo0$VCV[,"species"]+ModelIndGlyLHNo0$VCV[,"units"])
mean(h2_IndGlyLHNo0)
HPDinterval(h2_IndGlyLHNo0)

h2_IndGlyLHNo0_NoGlu <- ModelIndGlyLHNo0_NoGlu$VCV[,"animal"]/(ModelIndGlyLHNo0_NoGlu$VCV[,"animal"]+ModelIndGlyLHNo0_NoGlu$VCV[,"species"]+ModelIndGlyLHNo0_NoGlu$VCV[,"units"])
mean(h2_IndGlyLHNo0_NoGlu)
HPDinterval(h2_IndGlyLHNo0_NoGlu)

#Post hocs#

AG_posterior_sample<-ModelAllGlu$Sol

AG_Dif_BC<-AG_posterior_sample[,2]-AG_posterior_sample[,3]
AG_Dif_BD<-AG_posterior_sample[,2]-AG_posterior_sample[,4]
AG_Dif_BE<-AG_posterior_sample[,2]-AG_posterior_sample[,5]
AG_Dif_CD<-AG_posterior_sample[,3]-AG_posterior_sample[,4]
AG_Dif_CE<-AG_posterior_sample[,3]-AG_posterior_sample[,5]
AG_Dif_DE<-AG_posterior_sample[,4]-AG_posterior_sample[,5]

HPDinterval(AG_Dif_BC)
HPDinterval(AG_Dif_BD)
HPDinterval(AG_Dif_BE)
HPDinterval(AG_Dif_CD)
HPDinterval(AG_Dif_CE)
HPDinterval(AG_Dif_DE)

AGLH_posterior_sample<-ModelAllGluLH$Sol

AGLH_Dif_BC<-AGLH_posterior_sample[,2]-AGLH_posterior_sample[,3]
AGLH_Dif_BD<-AGLH_posterior_sample[,2]-AGLH_posterior_sample[,4]
AGLH_Dif_BE<-AGLH_posterior_sample[,2]-AGLH_posterior_sample[,5]
AGLH_Dif_CD<-AGLH_posterior_sample[,3]-AGLH_posterior_sample[,4]
AGLH_Dif_CE<-AGLH_posterior_sample[,3]-AGLH_posterior_sample[,5]
AGLH_Dif_DE<-AGLH_posterior_sample[,4]-AGLH_posterior_sample[,5]

HPDinterval(AGLH_Dif_BC)
HPDinterval(AGLH_Dif_BD)
HPDinterval(AGLH_Dif_BE)
HPDinterval(AGLH_Dif_CD)
HPDinterval(AGLH_Dif_CE)
HPDinterval(AGLH_Dif_DE)

AGly_posterior_sample<-ModelAllGly$Sol

AGly_Dif_BC<-AGly_posterior_sample[,2]-AGly_posterior_sample[,3]
AGly_Dif_BD<-AGly_posterior_sample[,2]-AGly_posterior_sample[,4]
AGly_Dif_BE<-AGly_posterior_sample[,2]-AGly_posterior_sample[,5]
AGly_Dif_CD<-AGly_posterior_sample[,3]-AGly_posterior_sample[,4]
AGly_Dif_CE<-AGly_posterior_sample[,3]-AGly_posterior_sample[,5]
AGly_Dif_DE<-AGly_posterior_sample[,4]-AGly_posterior_sample[,5]

HPDinterval(AGly_Dif_BC)
HPDinterval(AGly_Dif_BD)
HPDinterval(AGly_Dif_BE)
HPDinterval(AGly_Dif_CD)
HPDinterval(AGly_Dif_CE)
HPDinterval(AGly_Dif_DE)

AGlyLH_posterior_sample<-ModelAllGlyLH$Sol

AGlyLH_Dif_BC<-AGlyLH_posterior_sample[,2]-AGlyLH_posterior_sample[,3]
AGlyLH_Dif_BD<-AGlyLH_posterior_sample[,2]-AGlyLH_posterior_sample[,4]
AGlyLH_Dif_BE<-AGlyLH_posterior_sample[,2]-AGlyLH_posterior_sample[,5]
AGlyLH_Dif_CD<-AGlyLH_posterior_sample[,3]-AGlyLH_posterior_sample[,4]
AGlyLH_Dif_CE<-AGlyLH_posterior_sample[,3]-AGlyLH_posterior_sample[,5]
AGlyLH_Dif_DE<-AGlyLH_posterior_sample[,4]-AGlyLH_posterior_sample[,5]

HPDinterval(AGlyLH_Dif_BC)
HPDinterval(AGlyLH_Dif_BD)
HPDinterval(AGlyLH_Dif_BE)
HPDinterval(AGlyLH_Dif_CD)
HPDinterval(AGlyLH_Dif_CE)
HPDinterval(AGlyLH_Dif_DE)

AGlyLH_NG_posterior_sample<-ModelAllGlyLH_NoGlu$Sol

AGlyLH_NG_Dif_BC<-AGlyLH_NG_posterior_sample[,2]-AGlyLH_NG_posterior_sample[,3]
AGlyLH_NG_Dif_BD<-AGlyLH_NG_posterior_sample[,2]-AGlyLH_NG_posterior_sample[,4]
AGlyLH_NG_Dif_BE<-AGlyLH_NG_posterior_sample[,2]-AGlyLH_NG_posterior_sample[,5]
AGlyLH_NG_Dif_CD<-AGlyLH_NG_posterior_sample[,3]-AGlyLH_NG_posterior_sample[,4]
AGlyLH_NG_Dif_CE<-AGlyLH_NG_posterior_sample[,3]-AGlyLH_NG_posterior_sample[,5]
AGlyLH_NG_Dif_DE<-AGlyLH_NG_posterior_sample[,4]-AGlyLH_NG_posterior_sample[,5]

HPDinterval(AGlyLH_NG_Dif_BC)
HPDinterval(AGlyLH_NG_Dif_BD)
HPDinterval(AGlyLH_NG_Dif_BE)
HPDinterval(AGlyLH_NG_Dif_CD)
HPDinterval(AGlyLH_NG_Dif_CE)
HPDinterval(AGlyLH_NG_Dif_DE)

IG_posterior_sample<-ModelIndGlu$Sol

IG_Dif_BC<-IG_posterior_sample[,2]-IG_posterior_sample[,3]
IG_Dif_BD<-IG_posterior_sample[,2]-IG_posterior_sample[,4]
IG_Dif_BE<-IG_posterior_sample[,2]-IG_posterior_sample[,5]
IG_Dif_CD<-IG_posterior_sample[,3]-IG_posterior_sample[,4]
IG_Dif_CE<-IG_posterior_sample[,3]-IG_posterior_sample[,5]
IG_Dif_DE<-IG_posterior_sample[,4]-IG_posterior_sample[,5]

HPDinterval(IG_Dif_BC)
HPDinterval(IG_Dif_BD)
HPDinterval(IG_Dif_BE)
HPDinterval(IG_Dif_CD)
HPDinterval(IG_Dif_CE)
HPDinterval(IG_Dif_DE)

IGLH_posterior_sample<-ModelIndGluLH$Sol

IGLH_Dif_BC<-IGLH_posterior_sample[,2]-IGLH_posterior_sample[,3]
IGLH_Dif_BD<-IGLH_posterior_sample[,2]-IGLH_posterior_sample[,4]
IGLH_Dif_BE<-IGLH_posterior_sample[,2]-IGLH_posterior_sample[,5]
IGLH_Dif_CD<-IGLH_posterior_sample[,3]-IGLH_posterior_sample[,4]
IGLH_Dif_CE<-IGLH_posterior_sample[,3]-IGLH_posterior_sample[,5]
IGLH_Dif_DE<-IGLH_posterior_sample[,4]-IGLH_posterior_sample[,5]

HPDinterval(IGLH_Dif_BC)
HPDinterval(IGLH_Dif_BD)
HPDinterval(IGLH_Dif_BE)
HPDinterval(IGLH_Dif_CD)
HPDinterval(IGLH_Dif_CE)
HPDinterval(IGLH_Dif_DE)

IGly_posterior_sample<-ModelIndGlyNo0$Sol

IGly_Dif_BC<-IGly_posterior_sample[,2]-IGly_posterior_sample[,3]
IGly_Dif_BD<-IGly_posterior_sample[,2]-IGly_posterior_sample[,4]
IGly_Dif_BE<-IGly_posterior_sample[,2]-IGly_posterior_sample[,5]
IGly_Dif_CD<-IGly_posterior_sample[,3]-IGly_posterior_sample[,4]
IGly_Dif_CE<-IGly_posterior_sample[,3]-IGly_posterior_sample[,5]
IGly_Dif_DE<-IGly_posterior_sample[,4]-IGly_posterior_sample[,5]

HPDinterval(IGly_Dif_BC)
HPDinterval(IGly_Dif_BD)
HPDinterval(IGly_Dif_BE)
HPDinterval(IGly_Dif_CD)
HPDinterval(IGly_Dif_CE)
HPDinterval(IGly_Dif_DE)

IGlyLH_posterior_sample<-ModelIndGlyLHNo0$Sol

IGlyLH_Dif_BC<-IGlyLH_posterior_sample[,2]-IGlyLH_posterior_sample[,3]
IGlyLH_Dif_BD<-IGlyLH_posterior_sample[,2]-IGlyLH_posterior_sample[,4]
IGlyLH_Dif_BE<-IGlyLH_posterior_sample[,2]-IGlyLH_posterior_sample[,5]
IGlyLH_Dif_CD<-IGlyLH_posterior_sample[,3]-IGlyLH_posterior_sample[,4]
IGlyLH_Dif_CE<-IGlyLH_posterior_sample[,3]-IGlyLH_posterior_sample[,5]
IGlyLH_Dif_DE<-IGlyLH_posterior_sample[,4]-IGlyLH_posterior_sample[,5]

HPDinterval(IGlyLH_Dif_BC)
HPDinterval(IGlyLH_Dif_BD)
HPDinterval(IGlyLH_Dif_BE)
HPDinterval(IGlyLH_Dif_CD)
HPDinterval(IGlyLH_Dif_CE)
HPDinterval(IGlyLH_Dif_DE)

IGlyLH_NG_posterior_sample<-ModelIndGlyLHNo0_NoGlu$Sol

IGlyLH_NG_Dif_BC<-IGlyLH_NG_posterior_sample[,2]-IGlyLH_NG_posterior_sample[,3]
IGlyLH_NG_Dif_BD<-IGlyLH_NG_posterior_sample[,2]-IGlyLH_NG_posterior_sample[,4]
IGlyLH_NG_Dif_BE<-IGlyLH_NG_posterior_sample[,2]-IGlyLH_NG_posterior_sample[,5]
IGlyLH_NG_Dif_CD<-IGlyLH_NG_posterior_sample[,3]-IGlyLH_NG_posterior_sample[,4]
IGlyLH_NG_Dif_CE<-IGlyLH_NG_posterior_sample[,3]-IGlyLH_NG_posterior_sample[,5]
IGlyLH_NG_Dif_DE<-IGlyLH_NG_posterior_sample[,4]-IGlyLH_NG_posterior_sample[,5]

HPDinterval(IGlyLH_NG_Dif_BC)
HPDinterval(IGlyLH_NG_Dif_BD)
HPDinterval(IGlyLH_NG_Dif_BE)
HPDinterval(IGlyLH_NG_Dif_CD)
HPDinterval(IGlyLH_NG_Dif_CE)
HPDinterval(IGlyLH_NG_Dif_DE)

#Orders#

Bird.caracIndGly<-read.xlsx("Bird.carac_individuals.xlsx", sheetName="Glycation")

priorOrderAllGlu <- list(R=list(V=var(Bird.caracGlu$logGlucose), nu=1),
                         G=list(G1=list(V=var(Bird.caracGlu$logGlucose), nu=1), G2=list(V=var(Bird.caracGlu$logGlucose), nu=1)))
priorOrderAllGly <- list(R=list(V=var(Bird.caracGlu$Glycation), nu=1),
                         G=list(G1=list(V=var(Bird.caracGlu$Glycation), nu=1), G2=list(V=var(Bird.caracGlu$Glycation), nu=1)))
priorOrderIndGlu <- list(R=list(V=var(Bird.caracIndGluNo0$logGlucose), nu=1),
                         G=list(G1=list(V=var(Bird.caracIndGluNo0$logGlucose), nu=1)))
priorOrderIndGly <- list(R=list(V=var(Bird.caracIndGly$Glycation), nu=1),
                         G=list(G1=list(V=var(Bird.caracIndGly$Glycation), nu=1)))


Model_orderAllGlu<-MCMCglmm(logGlucose ~ order,
                            random = ~species+Method_Glu,
                            data = Bird.caracGlu,
                            family="gaussian",
                            verbose=T,
                            prior=priorOrderAllGlu,
                            nitt=6000000,
                            thin = 100, burnin = 10000, pr = TRUE, 
                            pl = TRUE, DIC = TRUE)
Model_orderAllGly<-MCMCglmm(Glycation ~ order,
                            random = ~species+Method_Glu,
                            data = Bird.caracGlu,
                            family="gaussian",
                            verbose=T,
                            prior=priorOrderAllGly,
                            nitt=6000000,
                            thin = 100, burnin = 10000, pr = TRUE, 
                            pl = TRUE, DIC = TRUE)
Model_orderIndGlu<-MCMCglmm(logGlucose ~ order,
                            random = ~species,
                            data = Bird.caracIndGlu,
                            family="gaussian",
                            verbose=T,
                            prior=priorOrderIndGlu,
                            nitt=6000000,
                            thin = 100, burnin = 10000, pr = TRUE, 
                            pl = TRUE, DIC = TRUE)
Model_orderIndGly<-MCMCglmm(Glycation ~ order,
                            random = ~species,
                            data = Bird.caracIndGly,
                            family="gaussian",
                            verbose=T,
                            prior=priorOrderIndGly,
                            nitt=6000000,
                            thin = 100, burnin = 10000, pr = TRUE, 
                            pl = TRUE, DIC = TRUE)
summary(Model_orderAllGlu)
summary(Model_orderAllGly)
summary(Model_orderIndGlu)
summary(Model_orderIndGly)

HSD.test(Model_orderGlu,"order", group=TRUE,console=TRUE)
HSD.test(Model_orderGly,"order", group=TRUE,console=TRUE)

#Others
ModelSpeciesGlu<-lmer(data=Bird.caracIndGlu, logGlucose~(1|species))

summary(ModelSpeciesGlu)

RptModelSpeciesGlu<-rptGaussian(logGlucose~(1|species), grname= "species", data=Bird.caracIndGlu)

ModelSpeciesGly<-lmer(data=Bird.caracIndGly, Glycation~(1|species))

summary(ModelSpeciesGly)

RptModelSpeciesGly<-rptGaussian(Glycation~(1|species), grname= "species", data=Bird.caracIndGly)


ModelSpeciesTomasek<-lmer(data=Tomasek2022, Glucose~(1|SpeciesBirdTree/Individual))
summary(ModelSpeciesTomasek)

RptModelSpeciesTomasek<-rptGaussian(Glucose~(1|SpeciesBirdTree/Individual), grname= "SpeciesBirdTree", data=Tomasek2022)

ModelSpeciesTomasek1<-lmer(data=Tomasek2022, Glucose~Time+(1|SpeciesBirdTree/Individual))
summary(ModelSpeciesTomasek1)
RptModelSpeciesTomasek1<-rptGaussian(Glucose~Time+(1|SpeciesBirdTree/Individual), grname= "SpeciesBirdTree", data=Tomasek2022)

#Assumptions checking#

par(mar = rep(2, 4))

plot(ModelAllGlu$Sol)
plot(ModelAllGluLH$Sol)
plot(ModelAllGly$Sol)
plot(ModelAllGlyLH$Sol)
plot(ModelAllGlyLH_NoGlu$Sol)
plot(ModelIndGlu$Sol)
plot(ModelIndGluLH$Sol)
plot(ModelIndGlyNo0$Sol)
plot(ModelIndGlyLHNo0$Sol)
plot(ModelIndGlyLHNo0_NoGlu$Sol)

plot(ModelA_SGlu$VCV)
plot(ModelA_SGlyNo0$VCV)

#---Graphs---#

ggplot(data=Bird.caracGlu, aes(Diet, Glucose))+geom_boxplot(fill="grey", alpha=0.4, outlier.shape = NA)+theme_classic()+theme(axis.title= element_text(size=20), axis.text = element_text(size=10),)+geom_jitter(alpha=0.4)+stat_summary(fun.y=mean, geom="point", shape=10, size=4, color="black",alpha=1)+labs(x="Diet", y="Plasma glucose (mg/dL)")
ggplot(data=Bird.caracGlu, aes(Diet, Glycation))+geom_boxplot(fill="grey", alpha=0.4, outlier.shape = NA)+theme_classic()+theme(axis.title= element_text(size=20), axis.text = element_text(size=10))+geom_jitter(alpha=0.4)+stat_summary(fun.y=mean, geom="point", shape=10, size=4, color="black",alpha=1)+labs(x="Diet", y="Albumin glycation levels (%)")
ggplot(data=Bird.caracLH, aes(Diet, Glucose))+geom_boxplot(fill="grey", alpha=0.4, outlier.shape = NA)+theme_classic()+theme(axis.title= element_text(size=20), axis.text = element_text(size=10))+geom_jitter(alpha=0.4)+stat_summary(fun.y=mean, geom="point", shape=10, size=4, color="black",alpha=1)+labs(x="Diet", y="Plasma glucose (mg/dL)")
ggplot(data=Bird.caracLH, aes(Diet, Glycation))+geom_boxplot(fill="grey", alpha=0.4, outlier.shape = NA)+theme_classic()+theme(axis.title= element_text(size=20), axis.text = element_text(size=10))+geom_jitter(alpha=0.4)+stat_summary(fun.y=mean, geom="point", shape=10, size=4, color="black",alpha=1)+labs(x="Diet", y="Albumin glycation levels (%)")
ggplot(data=Bird.caracIndGlu, aes(Diet, Glucose))+geom_boxplot(fill="grey", alpha=0.4, outlier.shape = NA)+theme_classic()+theme(axis.title= element_text(size=30), axis.text = element_text(size=20))+geom_jitter(alpha=0.4)+stat_summary(fun.y=mean, geom="point", shape=10, size=4, color="black",alpha=1)+labs(x="Diet", y="Plasma glucose (mg/dL)")
ggplot(data=Bird.caracIndGlu, aes(Diet, Glycation))+geom_boxplot(fill="grey", alpha=0.4, outlier.shape = NA)+theme_classic()+theme(axis.title= element_text(size=30), axis.text = element_text(size=20))+geom_jitter(alpha=0.4)+stat_summary(fun.y=mean, geom="point", shape=10, size=4, color="black",alpha=1)+labs(x="Diet", y="Albumin glycation levels (%)")
ggplot(data=Bird.caracIndLH, aes(Diet, Glucose))+geom_boxplot(fill="grey", alpha=0.4, outlier.shape = NA)+theme_classic()+theme(axis.title= element_text(size=20), axis.text = element_text(size=10))+geom_jitter(alpha=0.4)+stat_summary(fun.y=mean, geom="point", shape=10, size=4, color="black",alpha=1)+labs(x="Diet", y="Plasma glucose (mg/dL)")
ggplot(data=Bird.caracIndLH, aes(Diet, Glycation))+geom_boxplot(fill="grey", alpha=0.4, outlier.shape = NA)+theme_classic()+theme(axis.title= element_text(size=20), axis.text = element_text(size=10))+geom_jitter(alpha=0.4)+stat_summary(fun.y=mean, geom="point", shape=10, size=4, color="black",alpha=1)+labs(x="Diet", y="Albumin glycation levels (%)")

ggplot(data=Bird.caracIndGluNo0, aes(Diet, Glucose))+geom_boxplot(fill="grey", alpha=0.4, outlier.shape = NA)+theme_classic()+theme(axis.title= element_text(size=30), axis.text = element_text(size=20))+geom_jitter(alpha=0.4)+stat_summary(fun.y=mean, geom="point", shape=16, size=4, color="red",alpha=1)+labs(x="Diet", y="Plasma glucose (mg/dL)")
ggplot(data=Bird.caracIndGluNo0, aes(Diet, Glycation))+geom_boxplot(fill="grey", alpha=0.4, outlier.shape = NA)+theme_classic()+theme(axis.title= element_text(size=30), axis.text = element_text(size=20))+geom_jitter(alpha=0.4)+stat_summary(fun.y=mean, geom="point", shape=16, size=4, color="red",alpha=1)+labs(x="Diet", y="Albumin glycation levels (%)")

ggplot(data=Bird.caracIndGlu, aes(Centered_logBM, logGlucose))+labs(x="Centered log Body mass (g)", y="log Glucose (mg/dL)")+geom_point(aes(shape=order))+scale_shape_manual(values = 1:21)+ geom_abline(intercept=2.38663, slope =-0.06103)+theme_classic(base_size = 20)
ggplot(data=Bird.caracIndGluNo0, aes(logGlucose, logGlycation))+labs(x="log Glucose (mg/dL)", y="log Glycation (%)")+geom_point(aes(shape=order))+ geom_abline(intercept=(1.255213-0.150789*mean(Bird.caracIndGluNo0$logGlucose)-0.003794*mean(Bird.caracIndGluNo0$logBM)), slope=0.150789)+theme_classic(base_size = 15)+scale_shape_manual(values = 1:21)
ggplot(data=Bird.caracIndGluNo0, aes(Glucose, Glycation))+labs(x="Glucose (mg/dL)", y="Glycation (%)")+geom_point(aes(shape=order))+theme_classic(base_size = 15)+scale_shape_manual(values = 1:21)
ggplot(data=Bird.caracIndLH, aes(CM, logGlucose))+labs(x="Residual clutch mass", y="log Glucose")+geom_point(aes(shape=order))+theme_classic(base_size = 15)+scale_shape_manual(values = 1:21)+geom_abline(intercept=2.407181, slope =-0.079069)
ggplot(data=Bird.caracIndLH, aes(ML, logGlucose))+labs(x="Residual maximum lifespan (years)", y="log Glucose (mg/dL)")+geom_point(aes(shape=order))+theme_classic(base_size = 20)+scale_shape_manual(values = 1:21)+geom_smooth(method = "lm", formula = y ~ x + I(x^2), se=T, color="black") 
ggplot(data=Bird.caracIndLH, aes(DT, logGlucose))+labs(x="Residual developmental time", y="log Glucose")+geom_point(aes(shape=order))+theme_classic(base_size = 15)+scale_shape_manual(values = 1:21)
ggplot(data=Bird.caracIndLHNo0, aes(CM, logGlycation))+labs(x="Residual clutch mass", y="log Glycation (%)")+geom_point(aes(shape=order))+theme_classic(base_size = 15)+scale_shape_manual(values = 1:21)+ geom_abline(intercept=1.231839, slope =0.150587 )
ggplot(data=Bird.caracIndLHNo0, aes(ML, logGlycation))+labs(x="Residual maximum lifespan", y="log Glycation")+geom_point(aes(shape=order))+theme_classic(base_size = 15)+scale_shape_manual(values = 1:21)
ggplot(data=Bird.caracIndLHNo0, aes(DT, logGlycation))+labs(x="Residual developmental time", y="log Glycation")+geom_point(aes(shape=order))+theme_classic(base_size = 15)+scale_shape_manual(values = 1:21)
ggplot(data=Age_sexNo0, aes(Age_relative, logGlycation))+labs(x="Relative age", y="log Glycation")+geom_point(aes(shape=order))+theme_classic(base_size = 15)+scale_shape_manual(values = 1:21)+geom_smooth(method = "lm", formula = y ~ x + I(x^2), se=T, color="black")
ggplot(data=Age_sex, aes(logit(Age_relative, FALSE), logGlucose))+labs(x="Relative age", y="logGlucose")+geom_point(aes(shape=order))+theme_classic(base_size = 15)+scale_shape_manual(values = 1:21)+geom_smooth(method = "lm", formula = y ~ x + I(x^2), se=T, color="black")
ggplot(data=Age_sexNo0, aes(logit(Age_relative, FALSE), Glycation))+labs(x="Relative age", y="Glycation")+geom_point(aes(shape=order))+theme_classic(base_size = 15)+scale_shape_manual(values = 1:21)+geom_smooth(method = "lm", formula = y ~ x + I(x^2), se=T, color="black")
ggplot(data=Age_sex, aes(Age_relative, Glucose))+labs(x="Relative age", y="Glucose")+geom_point(aes(shape=order))+theme_classic(base_size = 15)+scale_shape_manual(values = 1:21)+geom_smooth(method = "lm", formula = y ~ x + I(x^2), se=T, color="black")

ggplot(data=Bird.caracGlu, aes(order, Glucose))+geom_boxplot(fill="grey", alpha=0.4, outlier.shape = NA)+labs(x="Order", y="Glucose (mg/dL)")+theme_classic()+theme(axis.title= element_text(size=20), axis.text.y = element_text(size=10), axis.text.x=element_text(angle=45, size=10, hjust = 1))+geom_jitter(alpha=0.4)+stat_summary(fun.y=mean, geom="point", shape=10, size=4, color="black",alpha=1)
ggplot(data=Bird.caracGlu, aes(order, Glycation))+geom_boxplot(fill="grey", alpha=0.4, outlier.shape = NA)+labs(x="Order", y="Albumin glycation (%)")+theme_classic()+theme(axis.title= element_text(size=20), axis.text.y = element_text(size=10), axis.text.x=element_text(angle=45, size=10, hjust = 1))+geom_jitter(alpha=0.4)+stat_summary(fun.y=mean, geom="point", shape=10, size=4, color="black",alpha=1)

ggplot(data=Bird.caracIndGlu, aes(order, Glucose))+geom_boxplot(fill="grey", alpha=0.4, outlier.shape = NA)+labs(x="Order", y="Glucose (mg/dL)")+theme_classic()+theme(axis.title= element_text(size=20), axis.text.y=element_text(size=10), axis.text.x=element_text(angle=45, size=10, hjust = 1))+geom_jitter(alpha=0.4)+stat_summary(fun.y=mean, geom="point", shape=10, size=4, color="black",alpha=1)
ggplot(data=Bird.caracIndGly, aes(order, Glycation))+geom_boxplot(fill="grey", alpha=0.4, outlier.shape = NA)+labs(x="Order", y="Albumin glycation (%)")+theme_classic()+theme(axis.title= element_text(size=20), axis.text.y=element_text(size=10), axis.text.x=element_text(size=10, angle=45, hjust = 1))+geom_jitter(alpha=0.4)+stat_summary(fun.y=mean, geom="point", shape=10, size=4, color="black",alpha=1)

ggplot(data=Bird.caracIndLH, aes(logCM, logGlucose))+labs(x="Clutch mass", y="log Glucose")+geom_point(aes(shape=order))+theme_classic(base_size = 15)+scale_shape_manual(values = 1:21)+geom_abline(intercept=2.4092755, slope =-0.1142367)
ggplot(data=Bird.caracIndLH, aes(logML, logGlucose))+labs(x="Maximum lifespan", y="log Glucose")+geom_point(aes(shape=order))+theme_classic(base_size = 15)+scale_shape_manual(values = 1:21)+geom_smooth(method = "lm", formula = y ~ x + I(x^2), se=F, color="black") 
ggplot(data=Bird.caracIndLH, aes(logDT, logGlucose))+labs(x="Developmental time", y="log Glucose")+geom_point(aes(shape=order))+theme_classic(base_size = 15)+scale_shape_manual(values = 1:21)
ggplot(data=Bird.caracIndLHNo0, aes(logCM, logGlycation))+labs(x="Clutch mass", y="log Glycation")+geom_point(aes(shape=order))+theme_classic(base_size = 15)+scale_shape_manual(values = 1:21)+geom_abline(intercept=1.026553, slope =0.173497, se=T, color="black")
ggplot(data=Bird.caracIndLHNo0, aes(logML, logGlycation))+labs(x="Maximum lifespan", y="log Glycation")+geom_point(aes(shape=order))+theme_classic(base_size = 15)+scale_shape_manual(values = 1:21)
ggplot(data=Bird.caracIndLHNo0, aes(logDT, logGlycation))+labs(x="Developmental time", y="log Glycation")+geom_point(aes(shape=order))+theme_classic(base_size = 15)+scale_shape_manual(values = 1:21)

DatagraphAllGlu<-as.data.frame(ModelAllGlu$Sol)
DatagraphAllGly<-as.data.frame(ModelAllGly$Sol)
DatagraphIndGlu<-as.data.frame(ModelIndGlu$Sol)
DatagraphIndGly<-as.data.frame(ModelIndGlyNo0$Sol)

DatagraphAllGlu<-DatagraphAllGlu %>% select(c("(Intercept)", "DietTerrestrial carnivore", "DietAquatic predator", "DietHerbivore", "DietFrugivore/granivore"))
DatagraphAllGly<-DatagraphAllGly %>% select(c("(Intercept)", "DietTerrestrial carnivore", "DietAquatic predator", "DietHerbivore", "DietFrugivore/granivore"))
DatagraphIndGlu<-DatagraphIndGlu %>% select(c("(Intercept)", "DietTerrestrial carnivore", "DietAquatic predator", "DietHerbivore", "DietFrugivore/granivore"))
DatagraphIndGly<-DatagraphIndGly %>% select(c("(Intercept)", "DietTerrestrial carnivore", "DietAquatic predator", "DietHerbivore", "DietFrugivore/granivore"))

write.xlsx(DatagraphAllGlu, "DatagraphAllGlu.xlsx", sheetName = "AllGlu")
write.xlsx(DatagraphAllGly, "DatagraphAllGly.xlsx", sheetName = "AllGly")
write.xlsx(DatagraphIndGlu, "DatagraphIndGlu.xlsx", sheetName = "IndGlu")
write.xlsx(DatagraphIndGly, "DatagraphIndGly.xlsx", sheetName = "IndGly")

DatagraphAllGlu <-read.xlsx("DatagraphAllGlu.xlsx", sheetName="AllGlu")
DatagraphAllGly <-read.xlsx("DatagraphAllGly.xlsx", sheetName="AllGly")
DatagraphIndGlu <-read.xlsx("DatagraphIndGlu.xlsx", sheetName="IndGlu")
DatagraphIndGly <-read.xlsx("DatagraphIndGly.xlsx", sheetName="IndGly")

ggplot(DatagraphAllGlu, aes(factor(Diet, level=c("Omnivore", "Terrestrial carnivore", "Aquatic predator", "Herbivore", "Frugivore/granivore")), Glucose))+geom_boxplot(outlier.alpha=0)+ylim(0, 600)+theme_classic()+theme(axis.title= element_text(size=20), axis.text = element_text(size=15))+labs(x="Diet", y="Plasma glucose levels (mg/dL)")
ggplot(DatagraphAllGly, aes(factor(Diet, level=c("Omnivore", "Terrestrial_carnivore", "Aquatic_predator", "Herbivore", "Frugivore_granivore")), Glycation))+geom_boxplot(outlier.alpha=0)+ylim(0, 30)+theme_classic()+theme(axis.title= element_text(size=20), axis.text = element_text(size=15))+labs(x="Diet", y="Albumin glycation levels (%)")+scale_x_discrete(labels=c("Omnivore" = "Omnivore", "Terrestrial_carnivore"="Terrestrial carnivore", "Aquatic_predator"="Aquatic predator", "Frugivore_granivore"="Frugivore/granivore"))
ggplot(DatagraphIndGlu, aes(factor(Diet, level=c("Omnivore", "Terrestrial carnivore", "Aquatic predator", "Herbivore", "Frugivore/granivore")), Glucose))+geom_boxplot(outlier.alpha=0)+ylim(0, 400)+theme_classic()+theme(axis.title= element_text(size=20), axis.text = element_text(size=15))+labs(x="Diet", y="Plasma glucose levels (mg/dL)")
ggplot(DatagraphIndGly, aes(factor(Diet, level=c("Omnivore", "Terrestrial carnivore", "Aquatic predator", "Herbivore", "Frugivore/granivore")), Glycation))+geom_boxplot(outlier.alpha=0)+ylim(0, 30)+theme_classic()+theme(axis.title= element_text(size=20), axis.text = element_text(size=15))+labs(x="Diet", y="Albumin glycation levels (%)")

par(mar = rep(2, 4))
plot.MCMCglmm(ModelAllGlu, FALSE, pars = c("(Intercept)", "DietTerrestrial carnivore", "DietAquatic predator", "DietHerbivore", "DietFrugivore/granivore", "Centered_logBM"))
plot.MCMCglmm(ModelAllGluLH, FALSE, pars = c("(Intercept)", "DietTerrestrial carnivore", "DietAquatic predator", "DietHerbivore", "DietFrugivore/granivore", "Centered_logBM","ML", "CM", "DT"))
plot.MCMCglmm(ModelAllGly, FALSE, pars = c("(Intercept)", "DietTerrestrial carnivore", "DietAquatic predator", "DietHerbivore", "DietFrugivore/granivore", "Centered_logBM", "Centered_logGlucose"))
plot.MCMCglmm(ModelAllGlyLH, FALSE, pars = c("(Intercept)", "DietTerrestrial carnivore", "DietAquatic predator", "DietHerbivore", "DietFrugivore/granivore", "Centered_logBM","Centered_logGlucose", "ML", "CM", "DT"))
plot.MCMCglmm(ModelAllGlyLH_NoGlu, FALSE, pars = c("(Intercept)", "DietTerrestrial carnivore", "DietAquatic predator", "DietHerbivore", "DietFrugivore/granivore", "Centered_logBM", "ML", "CM", "DT"))
plot.MCMCglmm(ModelIndGlu, FALSE, pars = c("(Intercept)", "DietTerrestrial carnivore", "DietAquatic predator", "DietHerbivore", "DietFrugivore/granivore", "Centered_logBM"))
plot.MCMCglmm(ModelIndGluLH, FALSE, pars = c("(Intercept)", "DietTerrestrial carnivore", "DietAquatic predator", "DietHerbivore", "DietFrugivore/granivore", "Centered_logBM","ML", "CM", "DT"))
plot.MCMCglmm(ModelIndGlyNo0, FALSE, pars = c("(Intercept)", "DietTerrestrial carnivore", "DietAquatic predator", "DietHerbivore", "DietFrugivore/granivore", "Centered_logBM", "Centered_logGlucose"))
plot.MCMCglmm(ModelIndGlyLHNo0, FALSE, pars = c("(Intercept)", "DietTerrestrial carnivore", "DietAquatic predator", "DietHerbivore", "DietFrugivore/granivore", "Centered_logBM","Centered_logGlucose", "ML", "CM", "DT"))
plot.MCMCglmm(ModelIndGlyLHNo0_NoGlu, FALSE, pars = c("(Intercept)", "DietTerrestrial carnivore", "DietAquatic predator", "DietHerbivore", "DietFrugivore/granivore", "Centered_logBM", "ML", "CM", "DT"))

ggplot(data=Tomasek2022, aes(Time, Glucose))+theme_classic()+geom_boxplot(outliers = FALSE)+theme(axis.title= element_text(size=20), axis.text = element_text(size=15))+geom_jitter(alpha=0.4)+stat_summary(fun.y=mean, geom="point", shape=10, size=4, color="black",alpha=1)+labs(x="Sampling time (min)", y="Plasma glucose (mM)")+scale_x_discrete(breaks=c("G0_","G15_","G30_"), labels=c("0", "15", "30"))+scale_y_continuous(name=waiver(), breaks = c(5, 10, 15, 20, 25, 30))
